# Supplementary material for: The Role of Cellular Senescence in Cyclophosphamide-Induced Primary Ovarian Insufficiency
Source: Int J Mol Sci. 2023 Dec 6;24(24):17193. doi: 10.3390/ijms242417193 (PMC10743614; doi:10.3390/ijms242417193)
Supplement: Supplementary file 1 [file ijms-24-17193-s001.zip]

Archive with 1 entries (1 files):
- ijms-2720664-supplementary.pdf
